# Supplementary material for: Effects of SLCO1B1 Genetic Variant on Metabolite Profile in Participants on Simvastatin Treatment
Source: Metabolites. 2022 Nov 22;12(12):1159. doi: 10.3390/metabo12121159 (PMC9785662; doi:10.3390/metabo12121159)
Supplement: Supplementary file 1 [file metabolites-12-01159-s001.zip]

Archive with 1 entries (1 files):
- SLCO1B1 Supplementary material.pdf
